# Supplementary material for: Usefulness of Machine Learning-Based Gut Microbiome Analysis for Identifying Patients with Irritable Bowels Syndrome
Source: J Clin Med. 2020 Jul 27;9(8):2403. doi: 10.3390/jcm9082403 (PMC7464323; doi:10.3390/jcm9082403)
Supplement: Supplementary file 1 [file jcm-09-02403-s001.zip]

Archive with 5 entries (5 files):
- Revise Suppl Figures & Table & data/Supplementary  data 1.csv
- Revise Suppl Figures & Table & data/Supplementary  data 2.csv
- Revise Suppl Figures & Table & data/Supplementary Figure 1 revise.tif
- Revise Suppl Figures & Table & data/Supplementary Figure 2.tif
- Revise Suppl Figures & Table & data/Supplementary Table 1.docx
