# Supplementary material for: Usefulness of Machine Learning-Based Gut Microbiome Analysis for Identifying Patients with Irritable Bowels Syndrome
Source: J Clin Med. 2020 Jul 27;9(8):2403. doi: 10.3390/jcm9082403 (PMC7464323; doi:10.3390/jcm9082403)
Supplement: Supplementary file 1 [file jcm-09-02403-s001.zip › Revise Suppl Figures & Table & data/Supplementary data 1.csv]

sample-ID	beforeQC	afterQC
IBS-C-1	50440	45485
IBS-D-1	57796	54143
IBS-C-2	53406	44932
IBS-C-3	58820	52366
IBS-D-2	42704	38855
IBS-D-3	54919	47900
IBS-M-1	53451	48574
IBS-M-2	72120	38484
IBS-M-3	52701	31352
IBS-M-4	64610	51313
IBS-D-4	23575	19407
IBS-D-5	33827	27117
IBS-C-4	39946	34232
IBS-D-6	59884	55871
IBS-C-5	37198	33097
IBS-D-7	26125	11626
IBS-U-1	49103	42776
IBS-D-8	38853	32352
IBS-C-6	44129	38462
IBS-C-7	36334	33733
IBS-D-9	35739	32428
IBS-D-10	63615	53128
IBS-C-8	36665	33232
IBS-D-11	40458	31987
HC-1	37660	33782
IBS-M-5	33933	31442
IBS-M-6	49293	42181
HC-2	37813	33545
HC-3	38271	34717
HC-4	36681	29944
HC-5	40080	35627
HC-6	33446	30903
HC-7	42537	38521
IBS-D-12	41567	37718
IBS-D-13	28947	24140
HC-8	31817	27449
IBS-C-9	29144	25622
IBS-C-10	47521	38577
HC-9	44578	40197
IBS-C-11	34435	29756
IBS-D-14	37470	23575
HC-10	45618	41045
IBS-C-12	29032	24798
IBS-M-7	46703	41834
HC-11	29377	26203
IBS-M-8	48735	44303
IBS-D-15	40082	36972
IBS-M-9	45944	39883
IBS-D-16	30085	23952
HC-12	42268	38660
IBS-M-10	57686	50623
HC-13	31159	28148
HC-14	31093	28153
IBS-D-17	29601	24748
HC-15	41704	37717
IBS-C-13	29245	25831
HC-16	53032	47017
IBS-C-14	33607	29298
HC-17	33012	30397
HC-18	30768	28845
IBS-C-15	43058	38589
IBS-C-16	54906	28663
HC-19	31564	28947
IBS-D-18	27839	22422
IBS-U-2	24679	11137
HC-20	33945	30208
IBS-D-19	37113	33961
IBS-M-11	36332	30562
IBS-D-20	56020	46149
HC-21	34879	31103
IBS-D-21	31193	15068
HC-22	32678	28320
HC-23	35892	32406
IBS-C-17	33902	32104
HC-24	39504	35423
HC-25	42493	39371
HC-26	36723	32323
IBS-M-12	26337	23472
IBS-M-13	42645	37975
IBS-D-22	49073	43298
IBS-D-23	42152	32434
IBS-D-24	39415	35704
IBS-C-18	44269	40462
IBS-D-25	37114	34726
IBS-C-19	43342	39257
IBS-C-20	34948	30509
IBS-C-21	36101	32034
IBS-M-14	32751	28263
IBS-M-15	34537	30630
IBS-C-22	32128	26010
IBS-D-26	38610	35477
IBS-D-27	37522	34785
IBS-M-16	39013	33636
IBS-D-28	58552	31368
IBS-C-23	41964	37810
IBS-D-29	63322	26789
IBS-M-17	46231	24599
IBS-C-24	38380	35017
IBS-U-3	22386	19842
IBS-M-18	60149	50314
IBS-D-30	54784	46139
IBS-C-25	60772	54110
IBS-M-19	56666	51254
IBS-M-20	50491	43074
IBS-C-26	30422	28778
IBS-D-31	27012	25278
IBS-M-21	70028	30563
IBS-M-22	32652	30445
IBS-D-32	47423	39418
IBS-C-27	52275	44161
IBS-D-33	45011	41401
